# Supplementary material for: N-acetyltransferase Gene Variants Involved in Pediatric Idiosyncratic Drug-Induced Liver Injury
Source: Biomedicines. 2024 Jun 11;12(6):1288. doi: 10.3390/biomedicines12061288 (PMC11201799; doi:10.3390/biomedicines12061288)
Supplement: Supplementary file 1 [file biomedicines-12-01288-s001.zip]

Archive with 2 entries (2 files):
- File S1-Table S1 NAT2.pdf
- File S2 Supplementary Material.pdf
